# Supplementary material for: Analysis of genome-wide knockout mouse database identifies candidate ciliopathy genes
Source: Sci Rep. 2022 Dec 1;12:20791. doi: 10.1038/s41598-022-19710-7 (PMC9715561; doi:10.1038/s41598-022-19710-7)
Supplement: Supplementary file 2 — Supplementary Table S1. [file 41598_2022_19710_MOESM2_ESM.xlsx]

## Sheet: Sheet1
Supplemental Table S1. Candidate ciliopathy genes based on protein-protein interaction analysis. Phenotypes listed in the literature review are shown with associated publication Pubmed ID.
Mouse Gene Name	Human Gene Name	Ciliopathy Interactants	Phenotypic Criteria	Published KO Mouse (PMID)	Previous KO Mouse Phenotype	Vertebrate cilia function	Human ciliopathy syndrome	Human retinal or hereditary eye disease	Human renal disease	Human reproductive Disease	Other human disease	Phenotyping Center	Notes
Abi2	ABI2	VAV1; RAC1	Ocular, Renal Morphology, and Reproductive Morphology	15572692	Secondary lens fiber orientation and migration abnormalities 15572692	-	-	-	-	-	-	TCP	Figure 1
Ap4e1	AP4E1	OCRL	Ocular, Renal Morphology, and Reproductive Morphology	29698489	Retinal disorganization 30157441	-	-	Pale optic discs 20972249	-	-	Spastic paraplegia autosomal recessive 15037681 20972249 21937992 30543385 21620353	WTSI, UCD, JAX, BCM, CCP-IMG, TCP, HMGU, Harwell, RIKEN BRC, KMPC, ICS, MARC	Figure 3
Aplnr	APLNR	No direct interactants	Ocular, Renal Morphology, and Reproductive Morphology	27068353	Retinal vascular defects 27068353	Left Right patterning in zebrafish 31223282	-	-	-	-	Primary Immunodefiency 11040134 9765485	UCD	-
Casr	CASR	No direct interactants	Ocular and Reproductive Morphology	18765830	Defects in calcium homeostasis 18765830	-	-	-	Familial hypocalciuric hypercalcemia 15879434 15292296	-	Neonatal severe hyperparathyroidism 15292296 7916660	TCP	-
Cdc42	CDC42	PPP2R1A; PPP1CB; PAFAH1B1; EXOC7; DYNILL2; DYNILL1; PLK1; NUDC; MAPRE1; VAV1	Ocular, and Renal Morphology	16914516; 26490995	Abnormal kidney tubule 26490995	Localizes to the exocyst of the primary cilia 23766535	-	-	-	-	-	Harwell	Cilia and kidney defects in zebrafish 23766535
Cdk4	CDK4	E2F4	Ocular and Reproductive Function	10490638	Growth defect, testicular atrophy, perturbed corpus luteum formation, abnormal islet cells, diabetes mellitus 10490638	-	-	-	-	-	Hereditary cancer predisposition 25394175	TCP	-
Celsr1	CELSR1	VANGL2	Ocular and Renal Function	28159525	Vestibular dysfunction 28159525; Abnormal oviduct cell polarity 25406397	Direct cilia polarity and cell position 25024228	-	-	-	-	Neural tube defects 24632739	UCD, Harwell	-
Cops7a	COPS7A	VHL; COPS8; DCAF7	Ocular, Renal Morphology, Reproductive Function, and Reproductive Morphology	-	-	-	-	-	-	-	-	UCD	-
Cyba	CYBA	STOM; DYNILL1; VAV1; RAC1	Ocular and Renal Function	18292807	Vestibular and immune defects 18292807	-	-	-	-	-	Chronic granulomatous disease 3571224 22876374 1415254 18422995	WTSI	-
Dtnbp1	DTNBP1	OCRL	Ocular and Reproductive Morphology	30967545	Impaired threat memory, altered dendritic spine morphology, enhanced GABAmergic neuron signaling 15124027	-	-	Hermansky-Pudlak syndrome 23364359 12923531 28259707 20301464	-	-	Schizophrenia 15124027	TCP	-
Dync1li1	DYNC1LI1	B9D2; DYNILL1; PAFAH1B1; DCTN1; KIF3A; DYNLRB2; DYNLT1; DYNILL2; NUDC; PLK1; PPP2R1A; MAPRE1; KIF3B; KIFAP3; DCTN2	Ocular and Reproductive Morphology	23628724	Photoreceptor degeneration 23628724	Stabilization of dynein during ciliogenesis 23628724	-	-	-	-	-	TCP	-
Ehmt1	EHMT1	CDC23	Ocular and Renal Function	23175442; 8663429	Learning and memory defects 23175442; Postnatal delayed eye opening 8663429	-	-	Kleefstra syndrome 16826528	Renal defects 23232695	Urogenital anomalies 23232695	Kleefstra syndrome 16826528; Alacrima, achalasia, and mental retardation syndrome 21956720	MARC, WTSI	-
Folr1	FOLR1	DYNILL1; DYNILL2; DCTN2; DCTN1	Ocular, Renal Morphology, and Reproductive Morphology	17286298	Cardiovascular abnormalities 17286298	-	-	-	-	-	Neural degeneration 19732866 21937992 23519317 Neural tube defects 10234517	UCD, TCP	-
Gcgr	GCGR	No direct interactants	Ocular, Renal Morphology, and Reproductive Function	21824268	Abnormal lipid and glucose homeostasis 21824268	-	-	-	Altered renal sodium handling and hypertension 11692154	-	Abnormal blood glucose homeostasis 19720878 18707090 9186298 16174875	UCD	-
Grm6	GRM6	No direct interactants	Ocular and Renal Morphology	7889569	Loss of ON retinal bipolar cell function and visual behavioral defecits 7889569	-	-	Congenital essential nyctalopia 16249515 15781871	-	-	-	Harwell	-
Herc1	HERC1	UBE2N, UBE2K; TRIM32; CDC23; VHL	Ocular and Reproductive Function	-	-	-	-	-	-	-	Macrocephaly, dysmorphic facies, and psychomotor retardation 26138117 27108999 26153217	WTSI	-
Klhl5	KLHL5	VHL; COPS8; DCAF7; UBE2N; UBE2K; CDC23; TRIM32	Ocular and Renal Morphology	-	-	-	-	-	-	-		CCP-IMG	-
Mapt	MAPT	CAMK2A	Ocular and Renal Morphology	8202139	Altered microtubule stability 8202139	-	-	-	-	-	Alzheimer's disease 17168644 7838376 Dementia of various etiologies* 24829003 20522869	ICS	-
Med1/Mbd4	MBD4	No direct interactants	Ocular and Reproductive Morphology	12130785	Enhanced development of colorectal cancer 12130785	-	-	-	-	-	Rett syndrome 15377381 12727440 Angelman Syndrome 11283202 15866439 Colorectal cancer 12935920 15823509	TCP, UCD	-
Mib2	MIB2	VHL; COPS8; UBE2N; UBE2K; CDC23; TRIM32	Ocular and Renal Function	26557018	Impaired memory formation 26557018	-	-	-	-	-	Melanoma 16715130 14507647 15869411	ICS	-
Mlh1	MLH1	No direct interactants	Ocular, Reproductive Function, and Reproductive Morphology.	11126362	Enhanced development of colorectal cancer 11126362	-	-	-	-	-	Colorectal cancer (Lynch syndrome) 23408351 15064764	Harwell	-
Myo7a	MYO7A	established ciliopathy gene	Ocular and Renal Function	29430167; 21493626	Decreased ERG signal 29430167; Retinitis pigmentosa 21493626	Ciliary transport 20016096	Usher syndrome 8900236	Usher syndrome 8900236	-	-	-	WTSI	-
Prkab1	PRKAB1	DYNLL1;DYNILL2	Ocular and Reproductive Morphology	27666489	splenomegaly, anemia, erythrocyte morphologic abnormalities 27666489	-	-	-	-	-	Diabetes mellitus 16709632 15681023 16054041	WTSI, UCD, JAX, BCM, TCP, KMPC, ICS, CCP-IMG, HMGU, Harwell, RIKEN BRC, MARC	-
Ptp4a1	PTP4A1	RAC1	Ocular, Renal Morphology, and Reproductive Morphology	29057934	-	-	-	-	-	-	-	TCP	-
Rxfp2	RXFP2	No direct interactants	Ocular, Renal Morphology, Reproductive Function, and Reproductive Morphology	-	-	-	-	-	-	Cryptorchidism 14656401 19416190 Testicular cancer 16687567 Infertility 16687567	-	HMGU	-
S1pr3	S1PR3	RAC1	Ocular and Reproductive Function	30082422	Altered somatosensation 30082422	-	-	-	-	-	-	BCM	-
Sik3	SIK3	YWHAE	Ocular, Renal Function, Reproductive Function	22662228	Abnormal glucose and lipid metabolism 22662228	-	-	-	-	-	Spondyloepimetaphyseal dysplasia, krakow type 30232230	WTSI	-
Sugp1	SUGP1	PRPF31; PRPF6; PRPF38A	Ocular and Reproductive Function	-	-	-	-	-	-	-	Coronary artery disease 27206982	UCD	-
Ube2a	UBE2A	UBE2N, UBE2K; TRIM32; CDC23; VHL	Ocular and Reproductive Function	26476408	Spatial learning defects 26476408	Component of RNF20 complex which has a role in LR patterning and cilia biology 31235600	-	-	Urogenital anomalies 21108393	Urogenital anomalies 21108393	Mental retardation, x-linked, syndromic, nascimento type 16909393 20412111; severe intellectual disability (ID), psychomotor retardation, severely impaired/absent speech, seizures, and urogenital anomalies 21108393	JAX	-
Wdr62	WDR62	No direct interactants	Ocular, Renal Morphology, Reproductive Function, Reproductive Morphology	30102701	Germ cell loss in both males and females 30102701 Microcephaly 31197141	Regulates spindle assembly, spindle orientation, centriole duplication asymmetric centrosome inheritance, and maintenance 27974163 28272472	-	-	-	-	Microcephaly 10573015 20301772 21834044 20890278 20729831 20890279	TCP	Figure 2
Wsb2	WSB2	VHL; COPS8	Ocular and Reproductive Function	-	-	-	-	-	-	-	-	HMGU	-
Xbp1	XBP1	HSPA5	Ocular and Renal Morphology	-	-	-	-	-	-	-	Major affective disorder 15331160 12949534; Bipolar disorder 12949534 15331160; Breast Cancer 17660348 18386815	WTSI, Harwell, HMGU, ICS	-
