# Supplementary material for: Analysis of genome-wide knockout mouse database identifies candidate ciliopathy genes
Source: Sci Rep. 2022 Dec 1;12:20791. doi: 10.1038/s41598-022-19710-7 (PMC9715561; doi:10.1038/s41598-022-19710-7)
Supplement: Supplementary file 3 — Supplementary Table S2. [file 41598_2022_19710_MOESM3_ESM.xlsx]

## Sheet: Sheet1
Supplemental Table S2. Summary of intersection of IMPC genes with abnormal ocular phenotypes, abnormal renal morphology, abnormal renal function, abnormal reproductive morphology, and abnormal reproductive function. Corresponding to Figure 1.
Names	total	elements
Ocular Renal_Function Repro_Function Repro_Morph	1	Sun1
Ocular Renal_Morph Repro_Function Repro_Morph	6	Gkn1
		Chsy3
		Rspo1
		Rxfp2
		Wdr62
		Cops7a
Ocular Renal_Function Renal_Morph	2	Col4a5
		Rnf10
Ocular Renal_Function Repro_Function	1	Sik3
Ocular Renal_Function Repro_Morph	2	Abce1
		Dnase1l2
Ocular Renal_Morph Repro_Function	1	Gcgr
Ocular Renal_Morph Repro_Morph	21	Abi2
		Tmem30b
		Sra1
		Gpa33
		Nacc1
		Aplnr
		Abhd11
		Pgbd1
		Ap4e1
		Mmachc
		Mink1
		Ica1
		Atp8b1
		Tmem160
		Spred3
		Bambi
		Pygo2
		Ptp4a1
		Edc3
		Fndc3b
		Folr1
Ocular Repro_Function Repro_Morph	2	Tmem209
		Mlh1
Renal_Function Renal_Morph Repro_Morph	2	Atf2
		Arih2
Renal_Morph Repro_Function Repro_Morph	3	Ptpn14
		Efna5
		Kiss1r
Ocular Renal_Function	23	Retreg3
		Fam117b
		Ehmt1
		Aif1
		Man2a1
		Ucp1
		Dnmt3b
		Adipor1
		Alkbh6
		Myo7a
		Phykpl
		Myo10
		Usp38
		Cldn13
		Cyp7a1
		Elmod1
		Celsr1
		Cox5b
		Cyba
		Atxn7l3
		Dbn1
		Grhl3
		Mib2
Ocular Renal_Morph	24	Plekhm1
		Zdhhc5
		Dbr1
		Mysm1
		Arvcf
		Klf7
		Nos1ap
		Fam217b
		Xbp1
		Klhl5
		Fbn2
		Piezo1
		Mapt
		Galk2
		Pgbd5
		Prdm4
		Aqp11
		Grm6
		Aqp6
		Tceal1
		Ndfip2
		Shisal1
		Cdc42
		Sdhb
Ocular Repro_Function	23	Setd6
		Aimp1
		Cntd1
		Herc1
		Hbs1l
		Rbpms2
		Ube2a
		Stim2
		Hsd17b1
		Cdk4
		Tbc1d8
		Bzw1
		Frmd5
		Zc3hc1
		Pkd1l2
		Cfap206
		Wsb2
		Ccdc191
		Usp42
		Cpa2
		S1pr3
		Sugp1
		Dlec1
Ocular Repro_Morph	34	2700054A10Rik
		Adamts9
		Hsd17b4
		Prdm5
		Il20rb
		Fcgbp
		Prkab1
		Pitx2
		Chic2
		Wrnip1
		Emc6
		Atrn
		Chrnb2
		Rasgrp3
		Casr
		Mfsd2a
		Gipc3
		Chst8
		Mvk
		Med1
		Gopc
		Grtp1
		Larp6
		Bckdha
		Bpifb1
		Irx6
		Dtnbp1
		Slc39a4
		Negr1
		Tdo2
		Dync1li1
		Bfsp1
		Nr1d2
		Lrrc8a
Renal_Function Renal_Morph	4	Trh
		Fut4
		Nexmif
		Hcar1
Renal_Function Repro_Function	8	Trip13
		Ntf5
		Duox2
		Sms
		Nanos2
		Abcg8
		Syce2
		Emx1
Renal_Function Repro_Morph	8	Sorl1
		Pcgf2
		Cyp17a1
		Dgke
		Abca13
		Gata2
		Slc25a3
		Slfn1
Renal_Morph Repro_Function	4	Tmem60
		Llcfc1
		Gh
		Hddc3
Renal_Morph Repro_Morph	47	Tmed10
		Mex3b
		Hsf2bp
		Tmem174
		2210408I21Rik
		Caskin1
		Ecscr
		Phip
		Adnp2
		Ldb3
		Pebp1
		Erf
		C3ar1
		Coa6
		Sacs
		B3galt2
		Nr1h3
		Mplkip
		Atp6v0d1
		Adarb2
		Pramel1
		Fam20c
		Notum
		Dspp
		Eif4enif1
		Baz2a
		Dbndd2
		Cfb
		Gnpda1
		Dmp1
		Epha6
		A830005F24Rik
		Gng13
		1600029I14Rik
		Podxl2
		Trim9
		Gata5
		Calcb
		Gpld1
		Evi2b
		Sinhcaf
		Pttg1
		Timm13
		Spns3
		Plekha8
		Cygb
		Dpf2
Repro_Function Repro_Morph	19
		Tmem248
		Setx
		Spink2
		Lepr
		Gas2l1
		Parp12
		Nhlh2
		Adamts15
		Ube2j2
		Prkcq
		Nphp1
		Spata22
		D1Pas1
		Egr1
		Brwd1
		Cnot7
		Cul4a
		Stag3
Ocular	608	Fam120b
		Slc26a9
		Angptl4
		Scrib
		Sdr42e1
		Supt7l
		Cyb5r3
		Snip1
		Gabpa
		Cdk2ap2
		Elavl1
		Supt4a
		Parp1
		Mmp11
		Gp6
		Zdhhc23
		Psph
		Nutf2
		Trmt10a
		Eps15l1
		Rad54l
		Raet1c
		Tmem104
		Msmb
		Pepd
		Slc47a1
		Abcg2
		Inhbb
		Cdk6
		Sh3rf1
		Pdhb
		Lgr5
		Cts6
		Strn4
		Sdc4
		Ric8b
		Dock11
		Glrb
		Spata24
		Sema3f
		Synrg
		Hsf4
		Sufu
		Slc1a1
		5330417C22Rik
		Tmem151b
		Rev3l
		Cenpe
		Plac8
		Ptprk
		Anks1
		Kif20a
		Nt5dc1
		Dtl
		Tcf7l1
		Ssbp2
		Gjc3
		Tiam1
		Pxdn
		Cystm1
		Mfsd8
		Nup37
		Angptl1
		Nsa2
		Rrp1b
		Miga1
		Ncs1
		Greb1l
		Kctd1
		Abcb11
		Trmt9b
		Lyst
		Myo5a
		Gm17359
		Fgf7
		Nr6a1
		Rusc1
		Irgm2
		Aspa
		Arap3
		Axin2
		Oplah
		Cdca5
		Aoc1
		Pard3
		Fgd1
		Gpx7
		Hmbs
		Crybg1
		Ttll4
		Zfp182
		Lipt1
		Lpcat2b
		Prc1
		Klk5
		Ivd
		Akap10
		Mir204
		Kansl1
		Cant1
		Mrgprb2
		Fmc1
		Ptpru
		Tomm40
		Cyb561a3
		Zzz3
		Dot1l
		Col1a2
		Ppfia3
		Mthfsl
		Prpf40a
		Dst
		Ash1l
		Dsc3
		Ndel1
		Tgif2
		Cadm1
		Trnt1
		Agap1
		Gpr25
		Rab34
		Slc17a9
		Rab10
		Myom1
		Uqcrb
		Fbxo11
		Cisd2
		Sfrp2
		Thpo
		Foxe3
		Fyb
		Eif2b4
		Laptm4b
		Timp3
		Synj1
		Rcc2
		Yipf1
		Sfrp1
		Col4a4
		Kat14
		Ppp1r35
		Pcdh18
		Shroom4
		Arhgap24
		Bcl11b
		Tctn3
		Eif4g2
		Fgf9
		1700001O22Rik
		Vps13c
		Sema4d
		Ankrd35
		Nab2
		Duoxa2
		Krit1
		Zbtb43
		Dner
		Wdsub1
		Fbxl18
		P2rx7
		Ylpm1
		Kat5
		Ldah
		Coq6
		Scamp2
		Phldb2
		Acadsb
		Myo18a
		Lrrc51
		Tango6
		Rbl2
		Dpp9
		Pja1
		Prepl
		Osbpl10
		Hibadh
		Mipol1
		Ap1g1
		Ubiad1
		Mmp16
		Grb7
		Tbc1d1
		Shmt2
		Bahd1
		Eddm3b
		Il2ra
		Hmcn1
		Carmil2
		Spin1
		Eid2
		Arhgef4
		Nsun2
		Acvr2a
		2900026A02Rik
		Adamts14
		Vps37d
		Spns2
		Pfn1
		Emc8
		Far2
		Cib3
		Anapc15
		Slc5a5
		1700125H20Rik
		Bmp2k
		Col18a1
		Hdac1
		Ipo11
		Nodal
		Apoc4
		Dnajc15
		Slc25a28
		Rxylt1
		Cplane1
		Spp1
		Hip1r
		St14
		Itfg2
		Inpp5e
		Cap2
		Frmd6
		Sox30
		Cr1l
		Elk4
		Rcn1
		Tpk1
		Rnf38
		Atp5g2
		R3hcc1l
		Aak1
		Bbs7
		Bmi1
		Wfdc1
		Nr1d1
		Aptx
		Zfp329
		Socs7
		Agl
		Cog6
		Bex2
		Zc3hav1l
		Gbp2
		Bclaf1
		Fuz
		Sgip1
		Pgam5
		Lama1
		Nfya
		Kcnv1
		Aurka
		Dyrk1b
		Slc24a5
		Sgo1
		Cdh10
		Clstn1
		Cabp4
		Adamtsl4
		Hdgfl3
		Ell2
		Zfp92
		Tssk4
		Fam162a
		Ankrd11
		Lpcat1
		Pard3b
		Gas6
		Fgfr1op
		C7
		Tuft1
		Thra
		Usp50
		Epc2
		Slx4
		Nadk2
		Spry4
		Gfpt2
		Jtb
		Dmac2l
		Cog3
		Ifi27l2a
		Podn
		Mmp15
		Slc38a10
		Car13
		Tm2d1
		Sparc
		Mogs
		Nck1
		4932438A13Rik
		Csk
		Aspn
		Spryd3
		Ccdc178
		Kifc2
		Cdk5rap3
		Pkig
		Dnm1l
		Rad18
		Acsl5
		Uhrf1
		Cpsf7
		Prmt3
		Mapkap1
		Cdk13
		Pla2g10
		Hnf4a
		Rab35
		Snapc4
		Ankrd27
		Dsc2
		Knl1
		Sag
		Tmem165
		Polr1c
		Slc25a10
		Ppp4r3b
		Ptpn20
		Ube2c
		Apmap
		Bmp4
		Acbd3
		Fdx1
		Cth
		Pald1
		Col16a1
		Etfdh
		Ints10
		Flywch2
		Col4a3
		Cd7
		Myo15
		Ggnbp2
		B3galt6
		Igsf9b
		Rab18
		Dnajc5b
		Rnf144b
		Tgfbr3
		Abca8b
		Exoc1
		Rad1
		Pde6b
		Ftsj1
		Naa50
		Anxa6
		Ubash3a
		Naa25
		Ric8a
		Reps2
		Cyb561
		Smg5
		Alg10b
		Slc20a2
		Pdcd2
		Adamts18
		Npm3
		Foxj3
		Usp1
		Dlx3
		Slc2a5
		Pik3ap1
		Ica1l
		Car4
		Psmg1
		Vps4a
		Top2a
		Ulk3
		Lss
		Tmem63b
		Nfkb1
		Akr1d1
		Pcgf1
		Trib1
		Arf3
		Glyctk
		Fzd4
		Mir96
		Nub1
		Vwa5a
		Irx3
		Rpain
		Dstn
		Mtf1
		Trim39
		Pdhx
		Cdsn
		Trpc3
		Wdyhv1
		Ncoa3
		Pitx3
		Ddost
		Ptma
		Arhgap25
		Fam216a
		Vopp1
		Hnrnpc
		Tatdn2
		Pkn2
		Pigq
		Lsm1
		Stra6l
		Cdkal1
		Cacna2d4
		Asb2
		Fkbp5
		Ceacam16
		Asxl1
		Elk3
		Pip5k1c
		Nipa1
		Acox3
		Gad2
		Jmjd6
		Pcdh12
		Ndufa8
		Irgm1
		Fbxo21
		Rab11a
		Map3k7
		Gimap3
		Ahsa2
		Gpsm2
		Setmar
		Tmem51
		Gde1
		Gmnn
		Iqce
		Rpe65
		2210010C04Rik
		Lpo
		Fbp2
		Eif2s2
		Sarnp
		Dap
		Slc6a6
		Washc3
		Nbas
		Rnf157
		Fads6
		Abcd1
		Aars2
		Gabra2
		Pudp
		Prmt8
		Ifit1bl2
		Sprr1a
		Zfp503
		Uroc1
		Stx5a
		Rasa1
		Pex3
		Tex2
		Chmp3
		Dsg1b
		Ccdc59
		Ahsa1
		Cdkn2a
		Asns
		Tmem222
		Rab39b
		Zbtb5
		Syde1
		Siva1
		Dusp11
		Slc7a11
		Slc30a8
		Parl
		Dlgap1
		Nfatc3
		Rhbdf1
		Gtpbp2
		Apbb2
		Foxo3
		Gins4
		Epb41l5
		Zfp459
		Tmem108
		Dhx40
		Dnajc5g
		Itm2c
		Zfp597
		Ascc2
		Lama4
		Mthfd2
		Slc44a1
		Efna4
		Lins1
		Slc9a8
		Mau2
		Zbtb4
		Nptn
		Eml2
		Ostes
		Fpr3
		Phgdh
		Cbx2
		Trpm1
		Itgb5
		Stim1
		G3bp1
		Ngfr
		Capn12
		Slc25a1
		Ablim1
		Klhdc2
		Cyp4f14
		Fbxw9
		Cidec
		Adam32
		Inpp1
		Mpdz
		Myom2
		Nfil3
		Satb1
		Zfp91
		Ctsd
		Actg2
		Cox6b1
		Car14
		0610009B22Rik
		Snx3
		Egln3
		Rnf19b
		Gdi2
		Arhgap33
		Nxn
		Bzw2
		Mrm2
		Rap1gap2
		Adsl
		Gfpt1
		Trrap
		Arhgap8
		Clk1
		Iars2
		Ubtf
		Elmo3
		Macrod1
		Zfp827
		Ift81
		Rrm1
		Ggps1
		Kif5a
		Dctn5
		Lcp2
		Ngp
		Kdm8
		Slc25a18
		Wars
		Anapc1
		Pcsk1
		Med20
		Mcts1
		Brcc3
		Tbce
		Washc5
		Jmjd1c
		Serpinb2
		Tcf7
		Mcph1
		Cep135
		Csnk1g2
		Slc25a30
		Chd1
		Fabp3
		Slc44a3
		Lactb
		Mrpl22
		Bms1
		Unc45a
		Brip1
		Adora2b
		Sdc2
		Actrt3
		Hspb6
		Aire
		Lmna
		Barx2
		Lrrk1
		Thap1
		Laptm4a
		Arid3a
		Timm50
		Atg9b
		Map3k12
		Ednra
		Ncald
		Yae1d1
		Zbtb24
		Grm3
		Ahcyl1
		Zscan5b
		Orc6
		Dcp2
		St6galnac3
		Cotl1
		Slc29a1
		Aldh1l1
		Pdss2
		Cstf3
		Cav2
		Ubox5
		Trap1
		Pigh
		Raf1
		Acvr2b
		Cdh7
		Pcsk1n
Renal_Function	178	Rab4a
		Cd3eap
		Exph5
		Blvrb
		Gba2
		Lmnb2
		Ntrk2
		Tnfaip1
		Zfp367
		Neil1
		Dsg1c
		Stk3
		Rab36
		Ccdc106
		Camk1d
		Klhl21
		C1rl
		Slc22a8
		Lypd3
		Vangl2
		Aicda
		Dop1b
		Arl8b
		Selenok
		Tmprss15
		Rhou
		Stx8
		Slc7a2
		Xxylt1
		Fam110b
		Shisa8
		Ucn3
		Prmt1
		Sox18
		Hddc2
		Il13
		Lrba
		Slc13a3
		Tfap4
		Grik1
		Mta3
		Daam1
		Zfp207
		Tnfrsf1b
		Dlgap4
		Suv39h2
		Ufm1
		Rasal3
		Pmel
		Fam166b
		Sh2d5
		Mgmt
		Il1r2
		Tnxb
		Cerox1
		Diaph3
		Ceacam14
		Mybphl
		Usp19
		App
		Hexb
		Sirpa
		Pmm2
		Atg4b
		Reg3d
		Speer4f1
		Rabgap1
		Bphl
		Ankrd13a
		Septin3
		Mecom
		Dusp3
		Pak1
		Map2k7
		Slc12a1
		Usp21
		Macrod2
		Gm13547
		Stx6
		Trp73
		Kdm4b
		Trabd2b
		Arhgef38
		B3galt1
		1700067K01Rik
		Atp5md
		Ppm1m
		Mapkbp1
		Ndrg4
		Fstl1
		Ltbp1
		Phex
		Gpr107
		Tardbp
		1500009L16Rik
		Cpgi11865
		Mul1
		Prkra
		Cyp4b1
		Mtor
		Slc16a4
		Trim8
		Sec24a
		Nedd4
		Pde1a
		Bach2
		Acy1
		Pde7b
		Dll1
		Lypd6b
		Acbd5
		Fbxo10
		F10
		Tmem161b
		Csmd1
		Csf2
		Cul5
		Zfp13
		Gstt1
		Atp8a1
		Angel1
		Aqp3
		Nr1i2
		Ppp6c
		Myl12b
		Cpgi5563
		Slc7a14
		Cgnl1
		Cxcr2
		Tmem115
		Btbd17
		Pik3cb
		Umod
		Gpr22
		Adss
		Arl5c
		Rbmx
		Jarid2
		Acvr1
		Vdac1
		Dctn1
		Vrk1
		Ermn
		Clcnkb
		Trub1
		Cpgi19279
		Gnao1
		Fbxw8
		Ap1s2
		Usp31
		Dcaf12
		Mrps35
		BC048403
		Sgsh
		Lyn
		Cog2
		Pawr
		Il27
		Fbxo44
		Camkmt
		Slc16a2
		Gbp5
		Slc25a4
		Syt4
		Il10ra
		Tbr1
		Srsf4
		Psat1
		Pik3r2
		Enc1
		Ywhab
		Alox12e
		Cbx6
		Cit
		Gimap6
		Cyp19a1
		Bmp10
		Zfp536
Renal_Morph	109	Wnt11
		Plxnb2
		Myh1
		Eya1
		Zbed4
		Atad2b
		Lancl2
		Hcar2
		Slc25a15
		Bmerb1
		Zfp148
		Ppp4r2
		Ing4
		Tceal3
		Dhx29
		2510009E07Rik
		Psme1
		Tmem273
		Rnaset2b
		Abcc2
		Ptk6
		Bex4
		Trmt1
		Gbx1
		Sidt1
		Upf3b
		Aopep
		Ccnb1
		Flii
		Epb41l4a
		Ces1d
		Gpbar1
		Hmx2
		Fam20a
		Nucks1
		Scarb2
		Gpc2
		Dnal1
		Wnt2b
		Cckar
		Pdcd5
		Aldoc
		Hrh1
		Usp12
		Tmem150b
		Arhgef17
		Cox20
		Fam72a
		Alkbh8
		Gpr39
		Hgsnat
		Pmch
		Btbd1
		Dnah6
		Tsg101
		Sprr3
		Rhpn1
		Alg6
		Endou
		H3f3b
		Klk12
		Fosb
		Ndufb9
		Slc3a1
		Mettl26
		Havcr2
		Nek7
		Cpa3
		Ddx59
		Tgm3
		Hipk2
		Cib2
		Stk26
		AU021092
		Itch
		Ppl
		Tmem74
		Hhipl1
		Mtmr4
		Ddi2
		Cmpk1
		Nek2
		Polr3a
		Ube2e2
		Rnft1
		Agtr1a
		Dgat2l6
		Rbl1
		Kdm1a
		Tanc1
		Ccdc88b
		Pknox1
		Ikzf4
		Pbrm1
		Krt2
		Mars2
		Map4k5
		Rnd3
		Fgf10
		Tgfbr2
		Mrgpre
		Notch3
		Myoz1
		Myo3a
		Cck
		Slc23a4
		Ptch2
		Adgrb2
		Alkbh1
Repro_Function	189	Stk33
		Fbxo22
		Papolb
		Lsm14b
		Ccnt2
		Cfap69
		Arhgef15
		Pla2g2c
		D930020B18Rik
		Ccdc155
		Dnah17
		Mmrn1
		Chdh
		Pah
		Trim37
		Lrrc71
		Mroh9
		Hook1
		Scaper
		Pabpc1l
		Cwc27
		Defb20
		Maats1
		H2bl1
		Baz1a
		Fam49b
		Vgf
		Mcidas
		Pfkfb4
		Adgb
		Arrdc5
		Rimklb
		4930590J08Rik
		Fbxo24
		Efr3b
		AU040320
		Creld2
		Adad2
		Ezh1
		Mkrn2
		Stx2
		Tmco1
		Tg
		Ppp4r1
		Hoxc11
		Dusp7
		Syce1
		Reln
		Tpgs2
		Trappc2l
		Usp15
		Ube2g1
		Cabcoco1
		Poc1a
		Bbox1
		Ccdc146
		Cep250
		Foxo4
		Tbccd1
		Spata16
		Spidr
		Rabl2
		Prmt6
		Lca5l
		Dnah2
		Odf4
		Ppp3r2
		Fbxo47
		Colca2
		Fkbp6
		Fndc9
		Rgs22
		Fam170a
		Gatm
		Skp2
		Cib1
		Ppp3cc
		Jade1
		Mbd1
		H2al2a
		Klhl10
		Cep41
		Nutm1
		Ccdc189
		Phf7
		Rnf216
		Nadsyn1
		Golga3
		Catip
		Zscan21
		Styxl1
		Catsper3
		Fbxo7
		Dguok
		Slc9a1
		Vps13b
		Drc7
		Mlx
		Ppp2r1b
		L2hgdh
		Rfx8
		Iqub
		Pabpn1l
		Rdx
		Hipk4
		Upf3a
		Izumo1r
		Kpna2
		Spag17
		Mmaa
		Igsf11
		Idh3b
		Wdr11
		Ccnb1ip1
		Cfap57
		Cfap44
		Padi6
		Sgms1
		Tbc1d20
		Bbof1
		Prdm14
		Tsks
		Cpe
		Rec8
		Hectd3
		Ddx19b
		Gga1
		Plcb2
		Ppp2r5c
		Ppp1cc
		Tex38
		Pcm1
		Ovch2
		Mlh3
		Stoml2
		Pla2g6
		Cds1
		Primpol
		Dynlrb2
		Pacrg
		Uhrf2
		Erich2
		Pdp1
		Abhd16a
		Kdm3a
		Lipe
		Dnaja2
		Ptger2
		Ccdc159
		Tcte1
		Sting1
		Csnk2a2
		Tmem203
		1700029I15Rik
		Cdc34
		Maob
		Scube1
		Tmc7
		Lrrcc1
		Septin10
		Tctex1d2
		Ivl
		Abhd10
		Spag4
		Resf1
		Nemp1
		Il3
		Fbxo38
		Il18rap
		Smpd4
		C1ql2
		Sccpdh
		Nutm2
		Cfap61
		Hsp90aa1
		Ube2j1
		Adgrd1
		Actl7b
		Katnal2
		Fbxo43
		Sypl
		Camsap3
		Ccdc28a
		4930451I11Rik
		Jam3
		Dctd
		Spata6
		Il2rb
		Armc4
Repro_Morph	234	Ccdc39
		C1ra
		Pacs1
		Crbn
		Twist2
		Rapgef5
		Pdgfrb
		Fads1
		Setd3
		Fzd5
		Phf19
		Cdkn1a
		Cep83
		Slc6a5
		Peli3
		Baiap2
		Klrb1
		Cd22
		Txndc5
		Lnpep
		Mpzl1
		Colec10
		Mad1l1
		Ccnd2
		Itpr1
		Hdgfl1
		Igflr1
		Atp2b1
		Fstl3
		Tas2r139
		Katna1
		Sacm1l
		Tst
		Strip2
		Tmem240
		Gigyf2
		Gprc5b
		Lamtor1
		Tmem106b
		Xk
		Gabrr2
		Cpeb4
		Gpbp1
		Emd
		Parg
		Clps
		Rasd1
		Mboat7
		Clec4a4
		F13a1
		Bpifa2
		Dpm3
		Trappc2
		Mtpap
		Pou2f3
		Prss1
		Spx
		Atp2c2
		Terb1
		Peli1
		Pstpip2
		B2m
		Krt26
		Cav3
		Rassf8
		Xiap
		Cnga3
		Ccdc88c
		Naa38
		Dpyd
		Tmem119
		Poc5
		Col9a3
		Sbspon
		Haao
		Gpx4
		Slc6a14
		Grin3a
		Egfl8
		5830411N06Rik
		Gdap1
		Slc25a25
		Gm14496
		Krt35
		Adig
		Slitrk1
		Lypd6
		Serpinb3d
		Bcl2l12
		Ilrun
		Cenpj
		P4hb
		Luc7l
		Skida1
		Serac1
		Adm2
		Rp9
		Shfl
		Foxn1
		Esrp1
		Tnfrsf17
		Htra2
		Rsbn1
		Kcna10
		Myb
		Unc13b
		Phtf1
		Crybb3
		Panx2
		Il18bp
		Taf8
		Kbtbd11
		Pbld2
		Plat
		Ffar1
		Fgf15
		Shisa6
		Riok2
		Tdrp
		Fadd
		Hectd2
		Gp1bb
		Micalcl
		Asb4
		Cluh
		Gpank1
		Asic4
		Zfp106
		Ino80
		S100a6
		Dele1
		Plcb4
		Edar
		Endog
		Cd83
		C9orf72
		Adam26a
		Golph3
		Gbgt1
		Rab32
		Zbtb46
		Kcnj3
		Lst1
		Sumf1
		Pbx3
		Nebl
		Man2b2
		Angptl3
		Gpr65
		Pdk1
		Cdan1
		Nme2
		Plpp6
		Tent4a
		Thoc6
		Cd248
		Kcnk18
		Tiparp
		Lhfpl1
		Vti1a
		Nudt14
		Pgd
		Cst3
		Gjb4
		Nwd2
		Fjx1
		Crabp1
		Cst9
		Clca1
		Krt32
		Nlrp9b
		Cntf
		Gpx1
		Knstrn
		Tlr4
		Ap2s1
		Ncoa5
		Oscp1
		Klrc3
		Emb
		R3hdm1
		Me2
		Tmem237
		Doxl2
		Meak7
		Ch25h
		Gpr34
		Txk
		Nhsl1
		Nobox
		Ctsk
		Ptpdc1
		Pdik1l
		Lor
		Cdk9
		Pla2g4b
		Lpin2
		Lhcgr
		1110032A03Rik
		Cxcl12
		Nr0b1
		Coa5
		Mlc1
		Gdf2
		Adipor2
		Satb2
		Ngdn
		Fgb
		Il21
		Ace
		Dnmt3l
		Fut1
		Olfr376
		Blk
		Sumo1
		Tedc1
		Ubd
		Rnf4
		Nsmce1
		Ifng
		Itih4
		Fxyd7
		Alox15
		Fgfbp3
		Tmem97
		Txlna
		Ankfy1
		Tmub2
		Acvr1b
		Slc22a21
		Cldn18
		Arhgap19
		Rsad1
		Penk
