# Supplementary material for: Analysis of genome-wide knockout mouse database identifies candidate ciliopathy genes
Source: Sci Rep. 2022 Dec 1;12:20791. doi: 10.1038/s41598-022-19710-7 (PMC9715561; doi:10.1038/s41598-022-19710-7)
Supplement: Supplementary file 4 — Supplementary Table S3. [file 41598_2022_19710_MOESM4_ESM.xlsx]

## Sheet: Summary
Ciliacarta		Syscilia
# of systems involved	# of strains	# of systems involved	# of strains
0	64	0	33
1	91	1	31
2	53	2	14
3	20	3	3
4	5	4	3
5	2	5	0
6	0	6	0
Supplemental Table S3. System-based Assessment of Ciliopathy Phenotypes in IMPC Knockout Mice. IMPC knockout mice for gold standard ciliopathy genes (as established by Ciliacarta and Syscilia) were assessed for systemic manifestations of ciliopathy. Significant systems for ciliopathy were defined as eye, craniofacial, musculoskeletal, renal, neurological, and reproductive phenotypes. Strains were…

## Sheet: Syscilia
	IMPC CoPhenotypes	# co-phenotype systems		# of systems involved	strains w/ # phenotypes
NINL	5	1		0	33
EXOC3	none	0		1	31
EXOC2	none	0		2	14
LCA5L	none	0		3	3
EXOC1	none	0		4	3
DCTN1	none	0		5	0
FAM161A	5	1		6	0
RALB	3
EXOC4	5	1
IFT172	1,2,3,5	4
PACS1	6	1
BBS4	3,5	2
PPP1CB	none	0
IFT88	5	1
CDC23	5	1
MAEA	none	0
CIB2	5	1
CFAP61	3	1
KIFAP3	none	0
PIBF1	5	1
TTLL1	5	1
HSPB11	5	1
VANGL2	2,3,5	3
STOM	none	0
VIM	none	0
EXOC8	none	0
NEK1	1,2,3,5	4
DCAF7	1	1
DYNLRB2	none	0
KIF3B	3,5	2
WDR47	5	1
PACRG	none	0
NME7	none	0
CCDC65	6	1
RANBP10	none	0
MYO7A	1,5	2
UNC119	none	0
DCTN2	none	0
IFT20	none	0
RSPH9	5	1
IFT52	5	1
INPP5E	1,2,3,5	4
B9D1	5	1
RAB3IP	3,5	2
BBS7	1,5	2
IFT140	none	0
BBS1	1,5	2
TTC30B	none	0
IFT43	2,5	2
SLC9A3R2	none	0
B9D2	none	0
RPGRIP1L	none	0
PRPF31	3	1
DYNLL1	none	0
DNAAF2	5	1
HYLS1	3	1
BBS5	1,3,5	3
TUBB4B	none	0
ANKS3	none	0
RAC1	1,4	2
PTPDC1	3,6	2
PLK1	none	0
STEAP3	5	1
TMEM237	5,6	2
BBS10	none	0
IFT80	3	1
ANKS6	none	0
NEK7	4	1
RAF1	1	1
PRPF6	3,5	2
IQCB1	3	1
FUZ	1,2,3	3
SPATA7	1	1
CEP97	none	0
HSPA5	none	0
HSF1	5	1
CFAP161	2	1
CEP41	none	0
IFT81	1,5	2
CDH23	3,5	2
CLUAP1	5	1
TULP3	5	1
POC1B	none	0
USH1C	3,5	2
EXOC6	5	1

## Sheet: ciliacarta
	IMPC CoPhenotypes	# co-phenotype systems		# of systems involved	strains w/ # phenotypes
NINL	5	1		0	64
ATXN10	3	1		1	91
DNAH17	none	0		2	53
EXOC3	none	0		3	20
C2CD3	5	1		4	5
CNGA3	4,6	2		5	2
DSTN	none	0		6	0
TRAPPC9	3,5	2
ORC1	3,5	2
DNAL4	none	0
IRS1	none	0
GNA11	3,5	2
TTLL4	1,3	2
ATP6V1C1	5	1
CENPJ	2,3,5,6	4
ADCY3	3	1
DCTN1	none	0
ATP2B2	none	0
FAM161A	5	1
FBF1	3	1
SHH	3,5	2
RAB15	5	1
ENKUR	2,3,5	3
KIAA0753	none	0
CEP164	none	0
PARD6A	5	1
TCTN3	1,3,5	3
PTPN23	none	0
EXOC4	5	1
PPP5C	3,5	2
IFT172	1,2,3,5	4
CEP290	2,5	2
CLASP1	none	0
LRRC49	5	1
BBS4	3,5	2
APOO	none	0
SCLT1	5	1
RGS22	5	1
TUBGCP4	none	0
PKHD1L1	5	1
IFT88	5	1
SHANK2	5	1
EHD1	1	1
KLC2	5	1
ELMOD3	5	1
GNB1	1,2,3,5	4
RAB10	1,5	2
ALMS1	5	1
MKS1	5	1
KCNJ16	3,5	2
ODF4	4	1
NEK2	4,5	2
ABLIM1	1,3,5	3
MYB	none	0
ATP6V0D1	3,4,6	3
AMBRA1	1,5	2
MYO3B	5	1
PKD1	none	0
ODF1	none	0
EML1	3,5	2
CCDC39	3	1
DNAJA4	none	0
KIFAP3	none	0
PIBF1	5	1
TTLL1	5	1
ARF4	none	0
PIK3C3	5	1
EFTUD2	5	1
HSPB11	5	1
DNAH1	1,3	2
VANGL2	2,3,5	3
RAB23	none	0
MAPRE3	5	1
LDHA	none	0
TCTN1	1	1
NEK1	1,2,3,5	4
MDM1	3	1
VDAC3	none	0
UBE2B	5	1
ELMOD2	3,5	2
DYNC2H1	none	0
TRAPPC10	3,5	2
DYNLRB1	none	0
DYNLRB2	none	0
CNOT10	none	0
SPAG4	5	1
KIF3B	3,5	2
DNAH2	none	0
WDR47	5	1
NEK11	none	0
PACRG	none	0
SPAG17	5	1
WDR11	1,3,4,5,6	5
PABPC1L	none	0
TBC1D30	5	1
NME7	none	0
MYO15A	1,5	2
CCDC65	6	1
CCDC33	3	1
AKAP9	3	1
PCM1	2,3,5	3
SUFU	1,3,5	3
MYO7A	1,5	2
PTCHD3	1	1
MARK4	1,5,6	3
RAB11A	1	1
ULK3	1,3,5	3
TRIM59	1	1
PSEN1	3,5	2
IFT20	none	0
ATG16L1	none	0
NUP62	1,3,5	3
KIF3C	5	1
RSPH9	5	1
CEP250	5	1
IFT52	5	1
INPP5E	1,2,3,5	4
B9D1	5	1
FNBP1L	3	1
RAB3IP	3,5	2
SMO	none	0
GNAS	5	1
BBS7	1,5	2
IFT140	none	0
NUP37	1,5	2
PDE4C	5	1
EZR	1	1
BBS1	1,5	2
FOCAD	5	1
RRAD	3	1
SEC63	3,5	2
KCTD10	3,5	2
POC1A	none	0
RILPL1	none	0
NGFR	1,3,5	3
TTC30B	none	0
IFT43	2,5	2
LRBA	2,5	2
EPS15	none	0
RANBP1	2,5	2
CTNNB1	2,3,5	3
PCDH15	3	1
SCCPDH	5	1
ROPN1L	2,3	2
B9D2	none	0
FBXO15	1	1
SNAP29	3	1
NUP35	1	1
VPS35	1,5	2
PKIG	1	1
ADGB	1,3,4,5,6	5
STK36	5	1
PLCB4	3,5,6	3
SAG	1	1
IQCE	1,3,5	3
RPGRIP1L	none	0
DYNLL1	none	0
DNAAF2	5	1
HYLS1	3	1
PDE6B	5	1
CEP19	1,3	2
CSNK1G1	3,5	2
BBS5	1,3,5	3
PHTF1	5,6	2
RAPGEF2	1,5	2
UMOD	none	0
RABL2B	1,3,6	3
CYB5D1	3,5	2
KATNAL2	5	1
TUBB4B	none	0
WRAP53	none	0
DNAL1	4	1
HAP1	none	0
CYFIP2	none	0
PDE6A	5	1
C2orf73	5	1
SLC22A4	none	0
PTPDC1	3,6	2
PROM2	1,5	2
CEP135	1,2,3	3
NPHP1	6	1
PLK1	none	0
TTLL6	none	0
PSMC2	5	1
DNAH6	4,6	2
TMEM237	5,6	2
BBS10	none	0
IFT80	3	1
ANKS6	none	0
MAPT	1,4,5	3
IQUB	none	0
RSPH1	2,3	2
PPP2CB	1	1
MYH10	none	0
SPATA6	3	1
DNAJA1	5	1
RAB11FIP3	3,5	2
MYO5A	1,5	2
TULP4	4,5,6	3
STK33	none	0
NEDD1	none	0
RAB36	1	1
IQCB1	3	1
LAMA5	none	0
FUZ	1,2,3	3
SPATA7	1	1
STX3	5	1
PTPRK	1,5	2
TUBB2A	none	0
MAGI2	none	0
CEP97	none	0
RTTN	1,3	2
NIN	5	1
TMEM138	1,3	2
CATSPER3	1	1
TTLL3	5	1
CYLD	5	1
ABCA4	3	1
CEP41	none	0
GNB5	3,5	2
IFT81	1,5	2
OSCP1	5,6	2
CDH23	3,5	2
BEST2	1	1
CCDC146	none	0
SSX2IP	5	1
CLUAP1	5	1
ATP6V1D	5	1
PARD3	1,5	2
TULP3	5	1
ATP2A2	5	1
POC1B	none	0
USH1C	3,5	2
DNAH5	none	0
EXOC6	5	1
